# Supplementary material for: Peculiar Morphologies Obtained for 80/20 PLA/PA11 Blend with Small Amounts of Fumed Silica
Source: Nanomaterials (Basel). 2021 Jun 29;11(7):1721. doi: 10.3390/nano11071721 (PMC8308147; doi:10.3390/nano11071721)
Supplement: Supplementary file 1 [file nanomaterials-11-01721-s001.zip]

Archive with 1 entries (1 files):
- nanomaterials-1254545-supplementary.pdf
